# Supplementary material for: PD-L1 Expression in High-Risk Early-Stage Colorectal Cancer—Its Clinical and Biological Significance in Immune Microenvironment
Source: Int J Mol Sci. 2022 Oct 31;23(21):13277. doi: 10.3390/ijms232113277 (PMC9655444; doi:10.3390/ijms232113277)
Supplement: Supplementary file 1 [file ijms-23-13277-s001.zip]

Archive with 1 entries (1 files):
- ijms-1966729-supplementary.pdf
